# Supplementary material for: Durvalumab (MEDI 4736) in combination with extended neoadjuvant regimens in rectal cancer: a study protocol of a randomised phase II trial (PRIME-RT)
Source: Radiat Oncol. 2021 Aug 26;16:163. doi: 10.1186/s13014-021-01888-1 (PMC8393812; doi:10.1186/s13014-021-01888-1)
Supplement: Supplementary file 1 — SPIRIT checklist. [file 13014_2021_1888_MOESM1_ESM.xlsx]

## Sheet: Sheet1
	Section/item	ItemNo	Description
	Administrative information
	Title	1	Descriptive title identifying the study design, population, interventions, and, if applicable, trial acronym	Priming the Tumour MicroEnvironment for Effective Treatment with Immunotherapy in Locally Advanced Rectal Cancer: A Phase II trial of Durvalumab (MEDI 4736) in Combination with Extended Neoadjuvant Regimens in Rectal Cancer
	Trial registration	2a	Trial identifier and registry name. If not yet registered, name of intended registry	ISRCTN Clinicaltrials.gov NCT04621370 EudraCT number 2019-001471-36
		2b	All items from the World Health Organization Trial Registration Data Set	See WHO table (below).
	Protocol version	3	Date and version identifier	Version 2, 22nd September 2020
	Funding	4	Sources and types of financial, material, and other support	Astrazeneca are providing Durvalumab investigation medicinal product free of charge and some funding via their Externally Sponsored Research Program. PRIME-RT is also supported by a core CRUK CTU grant.
	Roles and responsibilities	5a	Names, affiliations, and roles of protocol contributors	Mr Campbell S.D. Roxburgh, University of Glasgow, Chief Investigator.
				Professor Richard Adams, Velindre Cancer Centre, Co-investigator. Dr Janet Graham, Beatson West of Scotland Cancer Centre, Co-investigator, Dr Catherine R. Hanna, University of Glasgow, Co-investigator.
				Dr Noori Maka, Queen Elizabeth Hospital, Co-investigator. Dr Leslie Samuel, Aberdeen Royal Infirmary, Co-investigator. Professor Mark Saunders, The Christie NHS Foundation Trust, Co-investigator.
				Dr Jonathan Platt, Glasgow Royal Infirmary, Co-Investigator. Dr Sean M. O'Cathail, University of Glasgow, Co-investigator. Dr Daniel Gaya, Glasgow Royal Infirmary, Co-investigator.
				Dr Fiona Thomson, University of Glasgow, Co-investigator. Lynsey Devlin, Beatson West of Scotland Cancer Centre, Research Radiographer. Caroline Kelly, CRUK CTU, Institute of Cancer Sciences, University of Glasgow, Lead Statistician.
				Liz-Anne Lewsley, CRUK CTU, Institute of Cancer Sciences, University of Glasgow, Project Manager. Paula Morrison, NHS Greater Glasgow and Clyde, Senior Clinical Trials Sponsor Pharmacist. Susan Dillon, CRUK CTU, Institute of Cancer Sciences, University of Glasgow, Clinical Trial Co-ordinator.
				Jacqueline Gourlay, CRUK CTU, Institute of Cancer Sciences, University of Glasgow, Pharmacovigilence Manager. Jen Flach, CRUK CTU, Institute of Cancer Sciences, University of Glasgow, Pharmacovigilence Clinical Trial Co-ordinator. Louise Dinnett, CRUK CTU, Institute of Cancer Sciences, University of Glasgow, Clinical Trial Monitor.
				Clare Orange, Queen Elizabeth University Hospital, Sampling contact. Mr George Davidson, Patient and public representative.
		5b	Name and contact information for the trial sponsor	NHS Greater Glasgow and Clyde Joanne McGarry, Academic Research Co-ordinator, Research and Development, NHS Greater Glasgow & Clyde, Ward 11, Dykebar Hospital, Grahamston Road, PAISLEY, PA2 7DE Tel: 0141 354 4001 University of Glasgow Dr Debra Stuart, Research Governance Manager, College of Medical, Veterinary and Life Sciences, University of Glasgow, Room 327, Wolfson Medical School Building, Un…
		5c	Role of study sponsor and funders, if any, in study design; collection, management, analysis, and interpretation of data; writing of the report; and the decision to submit the report for publication, including whether they will have ultimate authority over any of these activities	The study sponsor and funders have reviewed and approved study protocol. An agreement is in place between AstraZeneca and the Sponsor regarding the writing of reports and submission of publications. AstraZeneca will review any potential publications prior to actual submissions.
		5d	Composition, roles, and responsibilities of the coordinating centre, steering committee, endpoint adjudication committee, data management team, and other individuals or groups overseeing the trial, if applicable (see Item 21a for data monitoring committee)	Co-ordinating Centre: All aspects of trial management and co-ordination including regulatory submissions and data management. The co-ordinating centre is the CRUK Glasgow Clinical Trials Unit. The Safety Review Committee will be made of an independent clinician (from the IDMC) and representatives from participating sites, sponsor and the CRUK Glasgow CTU. Membership Project Manager: Oversees all …
	Introduction
	Background and rationale	6a	Description of research question and justification for undertaking the trial, including summary of relevant studies (published and unpublished) examining benefits and harms for each intervention	In rectal cancer, strategies to enhance local treatment responses by expanding neoadjuvant regimens are sought to enable organ preservation in more patients. The addition of systemic FOLFOX post long course chemoradiotherapy (LCRT) and post short course radiotherapy (SCRT) has been reported with encouraging results demonstrating higher rates of complete response than with radiotherapy based treat…
		6b	Explanation for choice of comparators	PRIME-RT is comparing two extended neoadjuvant regimens for the treatment of locally advanced rectal cancer. The main difference between the arms is the dose fractionation of radiotherapy. There is currently not sufficient evidence to confirm if either radiotherapy dose fractionation is superior in this context and these fractionations have not been compared within the context of this particular …
	Objectives	7	Specific objectives or hypotheses	Research hypothesis: Radiotherapy and systemic chemotherapy alter the tumour microenvironment in such a way that they prime the tumour for improved responses to immune checkpoint inhibition. The primary objective of PRIME-RT is to evaluate the efficacy of durvalumab in combination with either short course radiotherapy or long course chemoradiation followed by FOLFOX chemotherapy.
	Trial design	8	Description of trial design including type of trial (eg, parallel group, crossover, factorial, single group), allocation ratio, and framework (eg, superiority, equivalence, noninferiority, exploratory)	PRIME-RT is a open label, two parallel arm, randomised controlled trial with 1:1 allocation ratio. The arms are not formally being compared for superiority, equivalence or non-inferiority but differences in outcomes will be explored using a number of criteria to inform the decision of which treatment to take forward to a larger phase trial. A safety run-in for the trial will recruit at least six …
	Methods: Participants, interventions, and outcomes
	Study setting	9	Description of study settings (eg, community clinic, academic hospital) and list of countries where data will be collected. Reference to where list of study sites can be obtained	Patients with a known diagnosis of rectal cancer will be recruited from the hospital treatment setting by a trial specific clinician or a clinician involved in their usual care pathway. The study will open in the United Kingdom. An up to date list of study sites is available from Lizanne.Lewsley@glasgow.ac.uk.
	Eligibility criteria	10	Inclusion and exclusion criteria for participants. If applicable, eligibility criteria for study centres and individuals who will perform the interventions (eg, surgeons, psychotherapists)	Main Trial Inclusion: Patients will be eligible for the main trial if the following inclusion criteria are met: 1. Be willing and able to provide written informed consent for the trial. 2. Willingness to comply with scheduled visits, treatment plans and laboratory tests and other trial procedures including willingness to provide repeated biopsy samples of tumour via flexible sigmoidoscopy. 3. Age…
				Main Trial Exclusion: 1. Patients with DPD deficiency (any degree). 2. Unable to have MRI assessment (e.g., subjects with pacemakers, claustrophobia, excessive weight, etc.). 3. Patient weight less than or equal to 30kg. 4. Previous pelvic radiotherapy 5. Metastatic disease defined by CT (includes resectable metastases). 6. Previous treatment with immunotherapy including but not limited to anti-P…
				Safety run-in Inclusion: A safety run-in will be performed in a group of patients with locally advanced rectal cancer who are NOT deemed to ever be candidates for surgical resection of their primary disease, or patients with metastatic rectal cancer with primary disease still in situ, in order to assess safety and to exclude significant local toxicity. These patients must be considered fit enough…
				Safety run-in exclusion The exclusion criteria for the safety run-in are the same as those for the main trial with the exception of the exclusion criteria no 5 (metastatic disease). Please refer to the main trial exclusion above. In addition, patients in the safety run-in must NOT have any unresolved toxicity NCI CTCAE v5 Grade > 2 from previous anti-cancer therapy with the exception of alopecia,…
	Interventions	11a	Interventions for each group with sufficient detail to allow replication, including how and when they will be administered	Arm A: -Durvalumab 1500mg IV over 60 minutes, starting in the week prior to day 1 of radiotherapy, and continuing every 4 weeks until completion of FOLFOX chemotherapy -Short course radiotherapy (25Gy over 5 days) starting on day 1 -FOLFOX chemotherapy will be given every 2 weeks, starting approximately 1-2 weeks after radiotherapy and continuing for 6 cycles in total - assessment of response wil…
				Arm B: - Durvalumab 1500mg IV over 60 minutes, starting in the week prior to day 1 of radiotherapy, and continuing every 4 weeks until completion of FOLFOX chemotherapy - Long course radiotherapy (50Gy over 5 weeks) starting on day 1 - FOLFOX chemotherapy will be given every two weeks, starting approximately 1-2 weeks after radiotherapy for 4 cycles - assessment of response at approximately 16-18…
		11b	Criteria for discontinuing or modifying allocated interventions for a given trial participant (eg, drug dose change in response to harms, participant request, or improving/worsening disease)	Safety run-in: The safety run-in part of the trial will specifically test the safety and tolerability of treatments in both trial arms. The Safety Review Committee will decide if an expansion to the Safety run-in cohort is necessary. If there are concerns around the safety of the current regimens the following steps will be taken: Hierarchy for alteration to trial treatment if expansion cohort re…
				Main Trial: Immune checkpoint inhibition (durvalumab) is associated with a unique spectrum of side effects termed Immune-related Adverse Events (irAEs) and the appropriate management of these is essential to minimize the risk of severe toxicity and to allow treatment to be continued, where appropriate. There are no dose reductions with durvalumab. Doses should be withheld until resolution of toxi…
		11c	Strategies to improve adherence to intervention protocols, and any procedures for monitoring adherence (eg, drug tablet return, laboratory tests)	Compliance will be monitored for patients in Arm B of the trial. Tablet counts of capecitabine for patients receiving chemoradiotherapy will be performed and recorded for each trial visit to assess compliance. Patients will be advised to return empty and part used packs to pharmacy at their next trial visit.
		11d	Relevant concomitant care and interventions that are permitted or prohibited during the trial	Use of the following concomitant therapy or medication is prohibited: • No other anticancer therapies, with the exception of hormonal treatment, other than the study treatments (including chemotherapy, radiation, antibody or other immunotherapy, gene therapy, vaccine therapy, angiogenesis inhibitors, or other experimental drugs) of any kind will be permitted while the patient is on trial treatmen…
	Outcomes	12	Primary, secondary, and other outcomes, including the specific measurement variable (eg, systolic blood pressure), analysis metric (eg, change from baseline, final value, time to event), method of aggregation (eg, median, proportion), and time point for each outcome. Explanation of the clinical relevance of chosen efficacy and harm outcomes is strongly recommended	Primary Outcome Measure: Complete response (Pathological or clinical complete response) [ Time Frame: 6 months ] Secondary Outcome Measures: 1. Occurrence of Grade 3-5 treatment-emergent adverse events and treatment-related adverse events. [ Time Frame: During neo-adjuvant treatment and for up to at least 90 days after the last dose of Investigatinal Medicinal Product (IMP). ] 2. Presence of a mo…
			Safety run-in information	Patients will be assessed against the following criteria: • Local toxicities that would be deemed by the treating MDT to result in a delay to potential rectal resection (e.g. significant proctitis identified on endoscopy – a Mayo endoscopic colitis score >3 or significant oedema on rectal MRI) • Any other toxicity that is greater than at baseline and is judged to be a DLT at the safety review mee…
	Participant timeline	13	Time schedule of enrolment, interventions (including any run-ins and washouts), assessments, and visits for participants. A schematic diagram is highly recommended (see Figure)	Please see Figure in manuscript.
	Sample size	14	Estimated number of participants needed to achieve study objectives and how it was determined, including clinical and statistical assumptions supporting any sample size calculations	Based on previous reports (Probst et al 2015 and Bujko et al 2006), complete clinical response (cCR) rates of up to 15% are obtained with standard long course chemoradiotherapy. We hypothesise that in each treatment arm, complete response rates at 6 months will exceed 30% with these extended neoadjuvant regimens in combination with Durvalumab. If the true cCR rate is 30% (the hypothesised level o…
	Recruitment	15	Strategies for achieving adequate participant enrolment to reach target sample size	Potential patients will be identified at colorectal multi-disciplinary team meetings in participating centres. Eligibility to the trial will be assessed by histological diagnosis and suitability to undergo trial treatment, as defined by the inclusion criteria. Identification of participants and consent for the main trial are identical to the processes followed for the safety run-in, with the exce…
	Methods: Assignment of interventions (for controlled trials)
	Sequence generation	16a	Method of generating the allocation sequence (eg, computer-generated random numbers), and list of any factors for stratification. To reduce predictability of a random sequence, details of any planned restriction (eg, blocking) should be provided in a separate document that is unavailable to those who enrol participants or assign interventions	Safety run-in: As there are only six patients to be included in the initial Safety Run-in Period, a Slot Allocation system will be in place to ensure this number of patients is not exceeded. Sites will be informed if the safety run-in period is to be extended to 12 patients. A Slot Allocation Form will be provided to sites and this should be completed and submitted to the CRUK CTU, Glasgow to ens…
	Allocation concealment mechanism	16b	Mechanism of implementing the allocation sequence (eg, central telephone; sequentially numbered, opaque, sealed envelopes), describing any steps to conceal the sequence until interventions are assigned	In order for randomisation to occur, the participating site must fax or telephone the Glasgow Clinical Trials Unit. At this point, all screening documents will be checked, and if the patient is eligible, they will be assigned a trial number and treatment arm (A or B). Patients cannot be screened or randomised to the trial until the site has been activated to begin recruitment.
	Implementation	16c	Who will generate the allocation sequence, who will enrol participants, and who will assign participants to interventions	Prior to starting treatment, when the patient’s eligibility has been confirmed by the Principal Investigator or designees, and consent forms and randomisation forms have been completed, site staff must contact the CRUK Clinical Trials Unit Glasgow to randomise the patient to the study. Randomisation to the trial can be performed by either telephone or fax. The patient’s eligibility criteria will …
	Blinding (masking)	17a	Who will be blinded after assignment to interventions (eg, trial participants, care providers, outcome assessors, data analysts), and how	There will be no blinding used in this trial. Patients, care providers and assessors (safety review committee and data monitoring committee) will all have knowledge of trial arm allocation for each patient recruited to the trial.
		17b	If blinded, circumstances under which unblinding is permissible, and procedure for revealing a participant’s allocated intervention during the trial	NA
	Methods: Data collection, management, and analysis
	Data collection methods	18a	Plans for assessment and collection of outcome, baseline, and other trial data, including any related processes to promote data quality (eg, duplicate measurements, training of assessors) and a description of study instruments (eg, questionnaires, laboratory tests) along with their reliability and validity, if known. Reference to where data collection forms can be found, if not in the protocol	Please see the Table of assessments Additional File 2.
		18b	Plans to promote participant retention and complete follow-up, including list of any outcome data to be collected for participants who discontinue or deviate from intervention protocols	If a patient withdraws from treatment early, they will be followed up as per trial schedule as long as they still consent to participate in the trial. After the end of treatment, each subject will be followed for 90 days for adverse event monitoring (serious adverse events will be collected for 90 days after the end of treatment, or longer if treatment-related). Patients who lose capacity during …
	Data management	19	Plans for data entry, coding, security, and storage, including any related processes to promote data quality (eg, double data entry; range checks for data values). Reference to where details of data management procedures can be found, if not in the protocol	patients will be registered for screening and randomised via the CRUK CTU Glasgow’s ORACLE database. Data collection for the study will be via an eCRF (MACRO©).
	Statistical methods	20a	Statistical methods for analysing primary and secondary outcomes. Reference to where other details of the statistical analysis plan can be found, if not in the protocol	Primary analysis: As each arm will have a single arm phase II study design (A'Hern) there are no comparative analyses. A 1-sided 80% confidence interval for the proportion of patients in each arm who have a cCR will be calculated using the Clopper-Pearson approach. In each arm, treatment would be considered to be effective if at least 5 patients had a cCR. Secondary end-points: The proportion of …
		20b	Methods for any additional analyses (eg, subgroup and adjusted analyses)	A study specific Statistical Analysis Plan (SAP) will be written prior to any data analysis. This will specify all analyses, tables and listings that will be included in the Statistical Study Reports.
		20c	Definition of analysis population relating to protocol non-adherence (eg, as randomised analysis), and any statistical methods to handle missing data (eg, multiple imputation)	All efficacy analyses will be based on the ITT (intention to treat) population which includes all patients randomised onto the study. Treatment compliance analyses will be performed. The safety analyses will include all patients who started protocol treatment. When appropriate, and as specified in the SAP, multiple imputation analyses will be performed to handle missing data (Rubin, D.B. Multiple…
	Methods: Monitoring
	Data monitoring	21a	Composition of data monitoring committee (DMC); summary of its role and reporting structure; statement of whether it is independent from the sponsor and competing interests; and reference to where further details about its charter can be found, if not in the protocol. Alternatively, an explanation of why a DMC is not needed	The Data Monitoring Committee will be made up of Dr Sheel Rao (Chair, Independent Oncologist), Dr Alex Gilbert (independent oncologist), Professor Alex Mirnezami (independent surgeon) and Will Wilson (independent statistician).
		21b	Description of any interim analyses and stopping guidelines, including who will have access to these interim results and make the final decision to terminate the trial	A Data Monitoring Committee will assess whether it is permissible for the trial to proceed from the Safety run-in to the main trial. For the main trial, as each arm will have a single arm phase II study design (A'Hern) there are no formal interim analysis/ stopping rules. Data will be reviewed 6 monthly by an IDMC which will make a recommendation to a Trial Steering Committee regarding the contin…
	Harms	22	Plans for collecting, assessing, reporting, and managing solicited and spontaneously reported adverse events and other unintended effects of trial interventions or trial conduct	Safety reporting will be performed by the Pharmacovigilance Department of the CRUK CTU Glasgow as delegated by the trial Sponsor. As some study related screening procedures are invasive the risk of Adverse Events (AEs) and Serious Adverse Events (SAEs) occurring after consent to participate in the trial and before starting trial treatment, has been assessed as high. Therefore, these definitions a…
	Auditing	23	Frequency and procedures for auditing trial conduct, if any, and whether the process will be independent from investigators and the sponsor	NA
	Ethics and dissemination
	Research ethics approval	24	Plans for seeking research ethics committee/institutional review board (REC/IRB) approval	PRIME-RT was approved by the East of Scotland Research Ethics Service on 23rd October 2020 (reference 20/ES/0083)
	Protocol amendments	25	Plans for communicating important protocol modifications (eg, changes to eligibility criteria, outcomes, analyses) to relevant parties (eg, investigators, REC/IRBs, trial participants, trial registries, journals, regulators)	Protocol amendments will be managed as per the Glasgow CRUK CTU's standard operating procedure. Please contact Liz-Anne Lewsley for more information if required.
	Consent or assent	26a	Who will obtain informed consent or assent from potential trial participants or authorised surrogates, and how (see Item 32)	The capacity for a potential participant to consent to entry into the trial will be assessed by the individual investigator at site. The person taking consent will be listed on the trial delegation log and will either be the primary investigator at site or a representative whom the primary investigator has deemed is capable of assessing capacity of potential patients to consent. All investigators…
		26b	Additional consent provisions for collection and use of participant data and biological specimens in ancillary studies, if applicable	Patients will be asked to consent for the research team to collect tumour tissue that is removed at the time of operation (if they have surgery) and is not needed for your routine diagnosis or treatment. The anonymised tissue sample will be sent to laboratories here in the UK or possibly worldwide. They could be used for other ethically approved and relevant investigations that would be conducted…
	Confidentiality	27	How personal information about potential and enrolled participants will be collected, shared, and maintained in order to protect confidentiality before, during, and after the trial	Information on participants in this trial and the details of any side effects from trial treatment will be collected by health professionals who are listed as investigators on the delegation log of the trial. All investigators will be GCP trained and be aware of the importance of maintaining patient confidentiality. Each trial participant will be identified by a unique trial ID which will be used…
	Declaration of interests	28	Financial and other competing interests for principal investigators for the overall trial and each study site	Please see protocol manuscript for conflicts of interests.
	Access to data	29	Statement of who will have access to the final trial dataset, and disclosure of contractual agreements that limit such access for investigators	Access to the final trial dataset will be managed via the Trial Management Group. There are no contractual agreements which limit such access for investigators
	Ancillary and post-trial care	30	Provisions, if any, for ancillary and post-trial care, and for compensation to those who suffer harm from trial participation	No special insurance is in place for patients in this trial other than standard NHS liability insurance providing indemnity against clinical negligence. This does not provide cover for non-negligence e.g. harm caused by an unexpected side effect of participating in a trial. The sponsors have responsibility for ensuring that financial cover for damages or compensation arising from no fault harm is…
	Dissemination policy	31a	Plans for investigators and sponsor to communicate trial results to participants, healthcare professionals, the public, and other relevant groups (eg, via publication, reporting in results databases, or other data sharing arrangements), including any publication restrictions	When the PRIME-RT trial ends, the results will be analysed and presented at national and international scientific and medical conferences before being published in a medical journal. The results will also be published on the Cancer Research UK website. The confidentiality of all patients will be maintained. A separate trial newsletter for investigators will be used to communicate updates during t…
		31b	Authorship eligibility guidelines and any intended use of professional writers	As per ICMJE
		31c	Plans, if any, for granting public access to the full protocol, participant-level dataset, and statistical code	There are no plans to make individual patient level data available publicly. Data sharing request should be made individually via lizanne.lewsley@glasgow.ac.uk and will be considered on a case by case basis.
	Appendices
	Informed consent materials	32	Model consent form and other related documentation given to participants and authorised surrogates	The PRIME-RT patient information sheet is available on request from lizanne.lewsley@glasgow.ac.uk
	Biological specimens	33	Plans for collection, laboratory evaluation, and storage of biological specimens for genetic or molecular analysis in the current trial and for future use in ancillary studies, if applicable	Biopsy samples will be collected, fixed in formulin and paraffin embedded before being transported to the undergo CD3+ assessment by trial pathologists at the NGS pathology labs at the Queen Elizabeth University Hospital in Glasgow. Samples will be banked for future separately funded translational research studies. Blood samples will also be collected as per protocol and banked for future researc…
	WHO Checklist
			Data category	Information
			Primary Registry and Trial Identifying Number	EudraCT number 2019-001471-36
			Date of Registration in Primary Registry	2020-11-06
			Secondary Identifying Numbers	Clinicaltrials.gov NCT04621370 (November 2020)
			Source(s) of Monetary or Material Support	Astrazeneca
			Primary Sponsor	University of Glasgow and NHS GG&C (joint primary sponsors)
			Secondary Sponsor(s)	NA
			Contact for Public Queries	lizanne.lewsley@glasgow.ac.uk
			Public Title	PRIME-RT
			Scientific Title	Durvalumab (MEDI 4736) in combination with extended neoadjuvant regimens in rectal cancer: a study protocol of a randomised phase II trial (PRIME-RT)
			Countries of Recruitment	UK (mulit-centre). Planned centres are: Greater Glasgow and Clyde, Ayrshire and Arran, Aberdeen, Velindre Cancer Centre in Cardiff, Hull, Birmingham, Christie Cancer Centre in Manchester, Mount Vernon, Clatterbridge.
			Health Condition(s) or Problem(s) Studied	Locally advanced rectal cancer
			Intervention(s)	Durvalumab (immune checkpoint inhibitor) in combination with radiation treatment (short course radiotherapy or long course chemoradiation) followed by concomitant durvalumab with chemotherapy (mFOLFOX6)
			Key Inclusion and Exclusion Criteria	Key inclusion for main trial: Aged ≥18 years, ECOG performance status 0-1, a diagnosis of locally advanced rectal cancer encompassable within a radical radiotherapy field, one of the following disease related features assessed by MRI: cT3b+, EMVI positive, primary tumour or morphologically malignant lymph node at 2mm or less from the mesorectal fascia or beyond the mesorectal fascia or a low rect…
				Key exclusion for main trial: DPD deficiency, previous pelvic radiotherapy, history of inflammatory bowel disease or active autoimmune disease, systemic steroid therapy or any other form of immunosuppressive medication within 14 days prior to the first dose of trial treatment.
				NB. The inclusion criteria for the Safety Run-in will be identical to the main trial EXCEPT that patients with metastatic disease will be permitted if their primary rectal cancer is still in situ.
			Study Type	Parallel arm phase II randomised trial
			Date of First Enrollment	2021-01-27
			Sample Size	n=42 for main trial. n≥6 for safety run-in
			Recruitment Status	Recruiting (hopefully by the time this is published)
			Primary Outcome(s)	Complete response rate at 6 months (pathological or clinical complete response)
			Key Secondary Outcomes	Safety and tolerability of treatment, surgical morbidity, patient quality of life, local tumour regrowth, recurrence free survival, overall survival, neoadjuvant rectal score (NAR), MRI-confirmed tumour regression or near tumour regression or any degree of downstaging, CD3+ T cell infiltrate on rectal tumour biopsy.
			Ethics Review	PRIME-RT was approved by the East of Scotland Research Ethics Service on 23rd October 2020 (reference 20/ES/0083)
			Completion date	NA
			Summary Results	NA
			IPD sharing statement	NA
